# Supplementary material for: Reassortments among Avian Influenza A(H5N1) Viruses Circulating in Indonesia, 2015–2016
Source: Emerg Infect Dis. 2019 Mar;25(3):465–72. doi: 10.3201/eid2503.180167 (PMC6390736; doi:10.3201/eid2503.180167)
Supplement: Appendix 2 — Additional information about reassortments among avian influenza A(H5N1) viruses circulating in Indonesia, 2015–2016. [file 18-0167-Techapp-s2.xlsx]

## Sheet: Appendix Table 1
Article DOI: https://doi.org/10.3201/eid2503.180167
Appendix 2 Table 1. Highly pathogenic avian influenza A(H5N1) sequences identified in Indonesia, 2015–2016							Sequences of Indonesian HPAIV H5N1 2015-2016 in the study
No	ID	Sequence (isolate) name	Subtype	Type of samples	Location	Province	No.	ID	Sequences (isolate) name	Districts	Host	Note	Collection date	Clade	Reassortment	Sectors	Farm size
1	EPI_ISL_270328	A/Mus_Dk/Indramayu/C5t/2016	A / H5N1	Original	Asia / Indonesia / West Java / Indramayu	West Java	1	EPI_ISL_270328	A/Mus_Dk/Indramayu/C5t/2016	Indramayu	Duck	SPIN AI (this study)	2016-02-28	2.3.2.1c	No	4	1-100
2	EPI_ISL_270290	A/Ch/Sukabumi/C_S4/2016	A / H5N1	Original	Asia / Indonesia / West Java / Sukabumi	West Java	2	EPI_ISL_270290	A/Ch/Sukabumi/C_S4/2016	Sukabumi	Backyard Chicken	SPIN AI (this study)	2016-02-03	2.3.2.1c	No	4	1-100
3	EPI_ISL_270291	A/Ch/Sukabumi/C_S5/2016	A / H5N1	Original	Asia / Indonesia / West Java / Sukabumi	West Java	3	EPI_ISL_270291	A/Ch/Sukabumi/C_S5/2016	Sukabumi	Backyard Chicken	SPIN AI (this study)	2016-02-03	2.3.2.1c	No	4	1-100
4	EPI_ISL_270292	A/Ch/Subang/S3/2016	A / H5N1	Original	Asia / Indonesia / West Java / Subang	West Java	4	EPI_ISL_270292	A/Ch/Subang/S3/2016	Subang	Backyard Chicken	SPIN AI (this study)	2016-01-25	2.3.2.1c	No	4	1-100
5	EPI_ISL_270293	A/Ch/Subang/S4/2016	A / H5N1	Original	Asia / Indonesia / West Java / Subang	West Java	5	EPI_ISL_270293	A/Ch/Subang/S4/2016	Subang	Backyard Chicken	SPIN AI (this study)	2016-01-22	2.3.2.1c	No	4	1-100
6	EPI_ISL_270294	A/Dk/Subang/S6/2016	A / H5N1	Original	Asia / Indonesia / West Java / Subang	West Java	6	EPI_ISL_270294	A/Dk/Subang/S6/2016	Subang	Duck	SPIN AI (this study)	2016-01-13	2.3.2.1c	No	3	101-1000
7	EPI_ISL_270295	A/Ch/Subang/S7/2016	A / H5N1	Original	Asia / Indonesia / West Java / Subang	West Java	7	EPI_ISL_270295	A/Ch/Subang/S7/2016	Subang	Backyard Chicken	SPIN AI (this study)	2016-01-25	2.3.2.1c	No	4	1-100
8	EPI_ISL_270296	A/Ch/Subang/S8/2015*	A / H5N1	Original	Asia / Indonesia / West Java / Subang	West Java	8	EPI_ISL_270296	A/Ch/Subang/S8/2015*	Subang	Backyard Chicken	SPIN AI (this study)	2015-12-31	2.3.2.1c	Reassortment	4	1-100
9	EPI_ISL_270297	A/Ch/Subang/S9/2016*	A / H5N1	Original	Asia / Indonesia / West Java / Subang	West Java	9	EPI_ISL_270297	A/Ch/Subang/S9/2016*	Subang	Backyard Chicken	SPIN AI (this study)	2015-12-09	2.3.2.1c	Reassortment	4	1-100
10	EPI_ISL_270298	A/Dk/Subang/S10/2015	A / H5N1	Original	Asia / Indonesia / West Java / Subang	West Java	10	EPI_ISL_270298	A/Dk/Subang/S10/2015	Subang	Backyard Chicken	SPIN AI (this study)	2015-12-09	2.3.2.1c	No	4	1-100
11	EPI_ISL_270299	A/Ch/Subang/S11/2016	A / H5N1	Original	Asia / Indonesia / West Java / Subang	West Java	11	EPI_ISL_270299	A/Ch/Subang/S11/2016	Subang	Backyard Chicken	SPIN AI (this study)	2016-01-23	2.3.2.1c	No	4	1-100
12	EPI_ISL_270300	A/Ch/Subang/S12/2016	A / H5N1	Original	Asia / Indonesia / West Java / Subang	West Java	12	EPI_ISL_270300	A/Ch/Subang/S12/2016	Subang	Backyard Chicken	SPIN AI (this study)	2016-01-27	2.3.2.1c	No	3	101-1000
13	EPI_ISL_270301	A/Ch/Subang/S14/2016	A / H5N1	Original	Asia / Indonesia / West Java / Subang	West Java	13	EPI_ISL_270301	A/Ch/Subang/S14/2016	Subang	Backyard Chicken	SPIN AI (this study)	2016-01-28	2.3.2.1c	No	4	1-100
14	EPI_ISL_270302	A/Ch/Subang/S15/2016	A / H5N1	Original	Asia / Indonesia / West Java / Subang	West Java	14	EPI_ISL_270302	A/Ch/Subang/S15/2016	Subang	Backyard Chicken	SPIN AI (this study)	2016-01-29	2.3.2.1c	No	4	1-100
15	EPI_ISL_270303	A/Ch/Subang/S18/2016	A / H5N1	Original	Asia / Indonesia / West Java / Subang	West Java	15	EPI_ISL_270303	A/Ch/Subang/S18/2016	Subang	Backyard Chicken	SPIN AI (this study)	2016-01-31	2.3.2.1c	No	4	1-100
16	EPI_ISL_270304	A/Ch/Subang/S19/2016	A / H5N1	Original	Asia / Indonesia / West Java / Subang	West Java	16	EPI_ISL_270304	A/Ch/Subang/S19/2016	Subang	Backyard Chicken	SPIN AI (this study)	2016-02-01	2.3.2.1c	No	4	1-100
	( * = Reassortment )							( * = Reassortment )
Additional sequences of Indonesian HPAIV H5N1 2015-2016 in the study							Additional Sequences of Indonesian HPAIV H5N1 2015-2016 in the study
No.	ID	Sequence (isolate) name	Subtype	Type of samples	Location	Province	No.	ID	Sequences (isolate) name	Districts	Host	Note	Collection date	Clade	Reassortment	Sectors	Farm size
17	EPI_ISL_270329	A/Mus_Dk/Indramayu/S20/2016*	A / H5N1	Original	Asia / Indonesia / West Java / Subang	West Java	17	EPI_ISL_270329	A/Mus_Dk/Indramayu/S20/2016*	Indramayu	Duck	SPIN AI (this study)	2016-02-06	2.3.2.1c	Reassortment	4	101-1000
18	EPI_ISL_270305	A/Ch/Indramayu/S21/2016	A / H5N1	Original	Asia / Indonesia / West Java / Indramayu	West Java	18	EPI_ISL_270305	A/Ch/Indramayu/S21/2016	Indramayu	Backyard Chicken	SPIN AI (this study)	2016-02-08	2.3.2.1c	No	4	1-100
19	EPI_ISL_270306	Dk/Indramayu/S22/2016	A / H5N1	Original	Asia / Indonesia / West Java / Indramayu	West Java	19	EPI_ISL_270307	Dk/Indramayu/S22/2016	Indramayu	Duck	SPIN AI (this study)	2016-02-09	2.3.2.1c	No	4	1-100
20	EPI_ISL_270308	A/Ch/Indramayu/S24/2016*	A / H5N1	Original	Asia / Indonesia / West Java / Indramayu	West Java	20	EPI_ISL_270308	A/Ch/Indramayu/S24/2016	Indramayu	Backyard Chicken	SPIN AI (this study)	2016-02-11	2.3.2.1c	Reassortment	4	1-100
21	EPI_ISL_270309	A/Ch/Indramayu/S25/2016*	A / H5N1	Original	Asia / Indonesia / West Java / Indramayu	West Java	21	EPI_ISL_270309	A/Ch/Indramayu/S25/2016*	Indramayu	Backyard Chicken	SPIN AI (this study)	2016-02-15	2.3.2.1c	Reassortment	4	1-100
22	EPI_ISL_270310	A/Ch/Indramayu/S27/2016	A / H5N1	Original	Asia / Indonesia / West Java / Indramayu	West Java	22	EPI_ISL_270310	A/Ch/Indramayu/S27/2016	Indramayu	Backyard Chicken	SPIN AI (this study)	2016-02-20	2.3.2.1c	No	4	1-100
23	EPI_ISL_270330	A/Qu/Indramayu/S28/2016	A / H5N1	Original	Asia / Indonesia / West Java / Indramayu	West Java	23	EPI_ISL_270330	A/Qu/Indramayu/S28/2016	Indramayu	Quail	SPIN AI (this study)	2016-02-22	2.3.2.1c	No	3	101-1000
24	EPI_ISL_270311	A/Dk/Indramayu/S29/2016*	A / H5N1	Original	Asia / Indonesia / West Java / Indramayu	West Java	24	EPI_ISL_270311	A/Dk/Indramayu/S29/2016*	Indramayu	Duck	SPIN AI (this study)	2016-02-25	2.3.2.1c	Reassortment	3	101-1000
25	EPI_ISL_270312	A/Ch/Indramayu/S30/2016*	A / H5N1	Original	Asia / Indonesia / West Java / Indramayu	West Java	25	EPI_ISL_270312	A/Ch/Indramayu/S30/2016*	Indramayu	Backyard Chicken	SPIN AI (this study)	2016-02-25	2.3.2.1c	Reassortment	4	1-100
27	EPI_ISL_270331	A/Mus_Dk/Indramayu/S31/2016	A / H5N1	Original	Asia / Indonesia / West Java / Indramayu	West Java	27	EPI_ISL_270331	A/Mus_Dk/Indramayu/S31/2016	Indramayu	Duck	SPIN AI (this study)	2016-02-25	2.3.2.1c	No	4	1-100
26	EPI_ISL_270313	A/Ch/Purwakarta/S34/2016*	A / H5N1	Original	Asia / Indonesia / West Java / Purwakarta	West Java	26	EPI_ISL_270313	A/Ch/Purwakarta/S34/2016*	Purwakarta	Backyard Chicken	SPIN AI (this study)	2016-02-22	2.3.2.1c	Reassortment	4	101-1000
28	EPI_ISL_270332	A/Qu/Purwakarta/S35/2016*	A / H5N1	Original	Asia / Indonesia / West Java / Purwakarta	West Java	28	EPI_ISL_270332	A/Qu/Purwakarta/S35/2016*	Purwakarta	Quail	SPIN AI (this study)	2016-02-24	2.3.2.1c	Reassortment	3	101-1000
29	EPI_ISL_270333	A/Ch/Indramayu/S36/2016	A / H5N1	Original	Asia / Indonesia / West Java / Indramayu	West Java	29	EPI_ISL_270333	A/Ch/Indramayu/S36/2016	Indramayu	Backyard Chicken	SPIN AI (this study)	2016-03-01	2.3.2.1c	No	3	101-1000
30	EPI_ISL_270314	A/Dk/Indramayu/S38/2016	A / H5N1	Original	Asia / Indonesia / West Java / Indramayu	West Java	30	EPI_ISL_270314	A/Dk/Indramayu/S38/2016	Indramayu	Duck	SPIN AI (this study)	2016-03-13	2.3.2.1c	No	3	101-1000
31	EPI_ISL_270334	A/Ch/Indramayu/S39/2016	A / H5N1	Original	Asia / Indonesia / West Java / Indramayu	West Java	31	EPI_ISL_270334	A/Ch/Indramayu/S39/2016	Indramayu	Backyard Chicken	SPIN AI (this study)	2016-03-16	2.3.2.1c	No	4	101-1000
32	EPI_ISL_270320	A/Ch/Indramayu/S46/2016	A / H5N1	Original	Asia / Indonesia / West Java / Indramayu	West Java	32	EPI_ISL_270320	A/Ch/Indramayu/S46/2016	Indramayu	Backyard Chicken	SPIN AI (this study)	2016-03-18	2.3.2.1c	No	4	101-1000
	( * = Reassortment )							( * = Reassortment )
Additional Sequences of Indonesian HPAIV H5N1 2015-2016 in the study							Additional sequences of Indonesian HPAIV H5N1 2015-2016 in the study
No.	ID	Sequences (isolate) name	Subtype	Type of samples	Location	Province	No.	ID	Sequence (isolate) name	Districts	Host	Note	Collection date	Clade	Reassortment	Sectors	Farm size
33	EPI_ISL_270322	A/Ch/Indramayu/S50/2016	A / H5N1	Original	Asia / Indonesia / West Java / Indramayu	West Java	33	EPI_ISL_270322	A/Ch/Indramayu/S50/2016	Indramayu	Backyard Chicken	SPIN AI (this study)	2016-04-05	2.3.2.1c	No	4	101-1000
34	EPI_ISL_270337	A/Qu/Purwakarta/S52/2016	A / H5N1	Original	Asia / Indonesia / West Java / Purwakarta	West Java	34	EPI_ISL_270337	A/Qu/Purwakarta/S52/2016	Purwakarta	Quail	SPIN AI (this study)	2016-04-29	2.3.2.1c	No	4	101-1000
35	EPI_ISL_270338	A/Qu/Indramayu/S53/2016*	A / H5N1	Original	Asia / Indonesia / West Java / Indramayu	West Java	35	EPI_ISL_270338	A/Qu/Indramayu/S53/2016*	Indramayu	Quail	SPIN AI (this study)	2016-05-03	2.3.2.1c	Reassortment	3	101-1000
36	EPI_ISL_270324	A/Ch/Indramayu/S54/2016*	A / H5N1	Original	Asia / Indonesia / West Java / Indramayu	West Java	36	EPI_ISL_270324	A/Ch/Indramayu/S54/2016*	Indramayu	Backyard Chicken	SPIN AI (this study)	2016-05-03	2.3.2.1c	Reassortment	3	101-1000
37	EPI_ISL_270326	A/Dk/Subang/S57/2016	A / H5N1	Original	Asia / Indonesia / West Java / Subang	West Java	37	EPI_ISL_270326	A/Dk/Subang/S57/2016	Subang	Duck	SPIN AI (this study)	2016-06-14	2.3.2.1c	No	3	101-1000
38	EPI_ISL_270339	A/Ch/Tasikmalaya/S58/2016	A / H5N1	Original	Asia / Indonesia / West Java / Tasikmalaya	West Java	38	EPI_ISL_270339	A/Ch/Tasikmalaya/S58/2016	Tasikmalaya	Backyard Chicken	SPIN AI (this study)	2016-06-27	2.3.2.1c	No	3	101-1000
39	EPI_ISL_270342	A/Qu/Subang/S62/2016	A / H5N1	Original	Asia / Indonesia / West Java / Subang	West Java	39	EPI_ISL_270342	A/Qu/Subang/S62/2016	Subang	Quail	SPIN AI (this study)	2016-10-03	2.3.2.1c	No	3	101-1000
	( * = Reassortment )							( * = Reassortment )
Sequences of Indonesian HPAIV H5N1 2015-2016 in the study							Sequences of Indonesian HPAIV H5N1 2015-2016 in the study
No.	ID	Sequences (isolate) name	Subtype	Type of samples	Location	Province	No.	ID	Sequence (isolate) name	Districts	Host	Note	Collection date	Clade	Reassortment	Sectors	Farm size
1	EPI_ISL_266809	A/chicken/Semarang/04141225-07/2014	A / H5N1	passage 2	Asia / Indonesia / Central Java / Semarang	Central Java	1	EPI_ISL_266809	A/chicken/Semarang/04141225-07/2014	Semarang	Chicken	DGLAHS-MoA	July 14	2.3.2.1c	No	NA	NA
2	EPI_ISL_266810	A/chicken/Sleman/04141596/2014	A / H5N1	passage 2	Asia / Indonesia / Central Java / Sleman	Central Java	2	EPI_ISL_266810	A/chicken/Sleman/04141596/2014	Sleman	Chicken	DGLAHS-MoA	August 14	2.3.2.1c	No	NA	NA
3	EPI_ISL_266811	A/chicken/Lampung_Utara/03160217/2016	A / H5N1	Original	Asia / Indonesia / Sumatra / Lampung utara	Lampung	3	EPI_ISL_266811	A/chicken/Lampung_Utara/03160217/2016	Lampung Utara	Chicken	DGLAHS-MoA	2016-02-03	2.3.2.1c	No	NA	NA
4	EPI_ISL_266812	A/chicken/Lampung_Utara/03160218/2016	A / H5N1	Original	Asia / Indonesia / Sumatra / Lampung utara	Lampung	4	EPI_ISL_266812	A/chicken/Lampung_Utara/03160218/2016	Lampung Utara	Chicken	DGLAHS-MoA	2016-03-03	2.3.2.1c	No	NA	NA
5	EPI_ISL_266799	A/eagle/Jakarta_Timur/20616-206-III/2016	A / H5N1	Original	Asia / Indonesia / Jakarta / East Jakarta	Jakarta	5	EPI_ISL_266799	A/eagle/Jakarta_Timur/20616-206-III/2016	Jakarta Timur	Eagle	DGLAHS-MoA	2016-03-07	2.3.2.1c	No	NA	NA
6	EPI_ISL_266800	A/chicken/Majalengka/08160070-001/2016	A / H5N1	passage 1	Asia / Indonesia / West Java / Majalengka	West Java	6	EPI_ISL_266800	A/chicken/Majalengka/08160070-001/2016	Majalengka	Chicken	DGLAHS-MoA	2016-03-25	2.3.2.1c	No	NA	NA
7	EPI_ISL_266801	A/chicken/Kuningan/08160178-003/2016*	A / H5N1	passage 1	Asia / Indonesia / West Java / Kuningan	West Java	7	EPI_ISL_266801	A/chicken/Kuningan/08160178-003/2016*	Kuningan	Chicken	DGLAHS-MoA	2016-03-18	2.3.2.1c	Reassortment	NA	NA
8	EPI_ISL_266802	A/chicken/Subang/08160018-002/2016	A / H5N1	passage 1	Asia / Indonesia / West Java / Subang	West Java	8	EPI_ISL_266802	A/chicken/Subang/08160018-002/2016	Subang	Chicken	DGLAHS-MoA	2016-01-08	2.3.2.1c	No	NA	NA
9	EPI_ISL_266807	A/quail/Sukoharjo/04152003/2015	A / H5N1	Original	Asia / Indonesia / East Java / Sukoharjo	Central Java	9	EPI_ISL_266807	A/quail/Sukoharjo/04152003/2015	Sukoharjo	Quail	DGLAHS-MoA	2015-11-24	2.3.2.1c	No	NA	NA
10	EPI_ISL_266803	A/duck/Sukoharjo/04160290/2016	A / H5N1	Original	Asia / Indonesia / East Java / Sukoharjo	Central Java	10	EPI_ISL_266803	A/duck/Sukoharjo/04160290/2016	Sukoharjo	Duck	DGLAHS-MoA	2016-03-03	2.3.2.1c	No	NA	NA
	( * = Reassortment )							( * = Reassortment )
Sequences of Indonesian HPAIV H5N1 2015-2016 in the study							Sequences of Indonesian HPAIV H5N1 2015-2016 in the study
No.	ID	Sequences (isolate) name	Subtype	Type of samples	Location	Province	No.	ID	Sequences (isolate) name	Districts	Host	Note	Collection date	Clade	Reassortment	Sectors	Farm size
11	EPI_ISL_266804	A/chicken/Sleman/04160326/2016	A / H5N1	Original	Asia / Indonesia / Central Java / Sleman	Central Java	11	EPI_ISL_266804	A/chicken/Sleman/04160326/2016	Sleman	Chicken	DGLAHS-MoA	2016-03-08	2.3.2.1c	No	NA	NA
12	EPI_ISL_266805	A/chicken/Banyuwangi/04160330/2016	A / H5N1	Original	Asia / Indonesia / East Java / Banyuwangi	East Java	12	EPI_ISL_266805	A/chicken/Banyuwangi/04160330/2016	Banyuwangi	Chicken	DGLAHS-MoA	2016-03-14	2.3.2.1c	No	NA	NA
13	EPI_ISL_266806	A/duck/Klaten/04160386/2016	A / H5N1	Original	Asia / Indonesia / Central Java / Klaten	Central Java	13	EPI_ISL_266806	A/duck/Klaten/04160386/2016	Klaten	Duck	DGLAHS-MoA	2016-03-29	2.3.2.1c	No	NA	NA
14	EPI_ISL_266789	A/duck/Lumajang/04160417/2016	A / H5N1	Original	Asia / Indonesia / East Java / Lumajang	East Java	14	EPI_ISL_266789	A/duck/Lumajang/04160417/2016	Lumajang	Duck	DGLAHS-MoA	2016-03-29	2.3.2.1c	No	NA	NA
15	EPI_ISL_266797	A/muscovy_duck/Pekalongan/04160460/2016*	A / H5N1	Original	Asia / Indonesia / Central Java / Pekalongan	Central Java	15	EPI_ISL_266797	A/muscovy_duck/Pekalongan/04160460/2016*	Pekalongan	Muscovy Duck	DGLAHS-MoA	2016-04-04	2.3.2.1c	Reassortment	NA	NA
16	EPI_ISL_266790	A/duck/Lamongan/04160434/2016	A / H5N1	Original	Asia / Indonesia / East Java / Lamongan	East Java	16	EPI_ISL_266790	A/duck/Lamongan/04160434/2016	Lamongan	Duck	DGLAHS-MoA	2016-03-30	2.3.2.1c	No	NA	NA
17	EPI_ISL_266791	A/chicken/Kediri/04160512/2016	A / H5N1	Original	Asia / Indonesia / East Java / Kediri	East Java	17	EPI_ISL_266791	A/chicken/Kediri/04160512/2016	Kediri	Chicken	DGLAHS-MoA	2016-04-05	2.3.2.1c	No	NA	NA
18	EPI_ISL_266792	A/chicken/Pati/04160433/2016*	A / H5N1	Original	Asia / Indonesia / East Java / Pati	East Java	18	EPI_ISL_266792	A/chicken/Pati/04160433/2016*	Pati	Chicken	DGLAHS-MoA	2016-03-30	2.3.2.1c	Reassortment	NA	NA
19	EPI_ISL_266793	A/chicken/Lamongan/04160418/2016*	A / H5N1	Original	Asia / Indonesia / East Java / Lamongan	East Java	19	EPI_ISL_266793	A/chicken/Lamongan/04160418/2016*	Lamongan	Chicken	DGLAHS-MoA	2016-03-30	2.3.2.1c	Reassortment	NA	NA
20	EPI_ISL_266794	A/chicken/Sukoharjo/04160454/2016*	A / H5N1	Original	Asia / Indonesia / East Java / Sukoharjo	Central Java	20	EPI_ISL_266794	A/chicken/Sukoharjo/04160454/2016*	Sukoharjo	Chicken	DGLAHS-MoA	2016-04-01	2.3.2.1c	Reassortment	NA	NA
21	EPI_ISL_266795	A/duck/Sidrap/07160336-3/2016	A / H5N1	passage 1	Asia / Indonesia / South Sulawesi / Sidrap	South Sulawesi	21	EPI_ISL_266795	A/duck/Sidrap/07160336-3/2016	Sidrap	Duck	DGLAHS-MoA	2016-04-04	2.3.2.1c	No	NA	NA
22	EPI_ISL_266796	A/chicken/Denpasar/06160095/2016	A / H5N1	passage1	Asia / Indonesia / Bali / Denpasar	Bali	22	EPI_ISL_266796	A/chicken/Denpasar/06160095/2016	Denpasar	Chicken	DGLAHS-MoA	Feb-2016	2.3.2.1c	No	NA	NA
23	EPI_ISL_266798	A/quail/Deliserdang/01160025/2016	A / H5N1	passage1	Asia / Indonesia / North Sumatra / Deli Serdang	North Sumatra	23	EPI_ISL_266798	A/quail/Deliserdang/01160025/2016	Deliserdang	Quail	DGLAHS-MoA	2016-01-22	2.1.3.2a	No	NA	NA
	( * = Reassortment )							( * = Reassortment )

## Sheet: Appendix Table 2
Article DOI: https://doi.org/10.3201/eid2503.180167
Appendix 2 Table 2. Avian influenza A sequences from Indonesia, 2015–2016, submitted to GenBank and downloaded to GISAID
No	ID	Isolate name	Submitting lab	Authors
1	EPI_ISL_266809	A/chicken/Semarang/04141225-07/2014	Disease Investigation Centre Wates, Directorate General of Livestock and Animal Health Services, Ministry of Agriculture Indonesia	Wibawa,H.; Poermadjaja,B.; Mulyawan,H.; Dharmawan,R.; Mahawan,T.; Hutagaol,N.M.; Miswati,Y.; Srihanto,E.A.; Hartawan,D.H.W.; Hendrawati,F.; Riyadi,A.; Deswarni; Tri Harsono,A.; Hartaningsih,N.; Azhar,M.; Stegemen,A.; Mc Grane,J.; Rasa,F.S.T.
2	EPI_ISL_266810	A/chicken/Sleman/04141596/2014	Disease Investigation Centre Wates, Directorate General of Livestock and Animal Health Services, Ministry of Agriculture Indonesia	Wibawa,H.; Poermadjaja,B.; Mulyawan,H.; Dharmawan,R.; Mahawan,T.; Hutagaol,N.M.; Miswati,Y.; Srihanto,E.A.; Hartawan,D.H.W.; Hendrawati,F.; Riyadi,A.; Deswarni; Tri Harsono,A.; Hartaningsih,N.; Azhar,M.; Stegemen,A.; Mc Grane,J.; Rasa,F.S.T.
3	EPI_ISL_266811	A/chicken/Lampung_Utara/03160217/2016	Disease Investigation Centre Wates, Directorate General of Livestock and Animal Health Services, Ministry of Agriculture Indonesia	Wibawa,H.; Poermadjaja,B.; Mulyawan,H.; Dharmawan,R.; Mahawan,T.; Hutagaol,N.M.; Miswati,Y.; Srihanto,E.A.; Hartawan,D.H.W.; Hendrawati,F.; Riyadi,A.; Deswarni; Tri Harsono,A.; Hartaningsih,N.; Azhar,M.; Stegemen,A.; Mc Grane,J.; Rasa,F.S.T.
4	EPI_ISL_266812	A/chicken/Lampung_Utara/03160218/2016	Disease Investigation Centre Wates, Directorate General of Livestock and Animal Health Services, Ministry of Agriculture Indonesia	Wibawa,H.; Poermadjaja,B.; Mulyawan,H.; Dharmawan,R.; Mahawan,T.; Hutagaol,N.M.; Miswati,Y.; Srihanto,E.A.; Hartawan,D.H.W.; Hendrawati,F.; Riyadi,A.; Deswarni; Tri Harsono,A.; Hartaningsih,N.; Azhar,M.; Stegemen,A.; Mc Grane,J.; Rasa,F.S.T.
5	EPI_ISL_266799	A/eagle/Jakarta_Timur/20616-206-III/2016	Disease Investigation Centre Wates, Directorate General of Livestock and Animal Health Services, Ministry of Agriculture Indonesia	Wibawa,H.; Poermadjaja,B.; Mulyawan,H.; Dharmawan,R.; Mahawan,T.; Hutagaol,N.M.; Miswati,Y.; Srihanto,E.A.; Hartawan,D.H.W.; Hendrawati,F.; Riyadi,A.; Deswarni; Tri Harsono,A.; Hartaningsih,N.; Azhar,M.; Stegemen,A.; Mc Grane,J.; Rasa,F.S.T.
6	EPI_ISL_266800	A/chicken/Majalengka/08160070-001/2016	Disease Investigation Centre Wates, Directorate General of Livestock and Animal Health Services, Ministry of Agriculture Indonesia	Wibawa,H.; Poermadjaja,B.; Mulyawan,H.; Dharmawan,R.; Mahawan,T.; Hutagaol,N.M.; Miswati,Y.; Srihanto,E.A.; Hartawan,D.H.W.; Hendrawati,F.; Riyadi,A.; Deswarni; Tri Harsono,A.; Hartaningsih,N.; Azhar,M.; Stegemen,A.; Mc Grane,J.; Rasa,F.S.T.
7	EPI_ISL_266801	A/chicken/Kuningan/08160178-003/2016	Disease Investigation Centre Wates, Directorate General of Livestock and Animal Health Services, Ministry of Agriculture Indonesia	Wibawa,H.; Poermadjaja,B.; Mulyawan,H.; Dharmawan,R.; Mahawan,T.; Hutagaol,N.M.; Miswati,Y.; Srihanto,E.A.; Hartawan,D.H.W.; Hendrawati,F.; Riyadi,A.; Deswarni; Tri Harsono,A.; Hartaningsih,N.; Azhar,M.; Stegemen,A.; Mc Grane,J.; Rasa,F.S.T.
8	EPI_ISL_266802	A/chicken/Subang/08160018-002/2016	Disease Investigation Centre Wates, Directorate General of Livestock and Animal Health Services, Ministry of Agriculture Indonesia	Wibawa,H.; Poermadjaja,B.; Mulyawan,H.; Dharmawan,R.; Mahawan,T.; Hutagaol,N.M.; Miswati,Y.; Srihanto,E.A.; Hartawan,D.H.W.; Hendrawati,F.; Riyadi,A.; Deswarni; Tri Harsono,A.; Hartaningsih,N.; Azhar,M.; Stegemen,A.; Mc Grane,J.; Rasa,F.S.T.
9	EPI_ISL_266807	A/quail/Sukoharjo/04152003/2015	Disease Investigation Centre Wates, Directorate General of Livestock and Animal Health Services, Ministry of Agriculture Indonesia	Wibawa,H.; Poermadjaja,B.; Mulyawan,H.; Dharmawan,R.; Mahawan,T.; Hutagaol,N.M.; Miswati,Y.; Srihanto,E.A.; Hartawan,D.H.W.; Hendrawati,F.; Riyadi,A.; Deswarni; Tri Harsono,A.; Hartaningsih,N.; Azhar,M.; Stegemen,A.; Mc Grane,J.; Rasa,F.S.T.
Information of additional Directorate General of Livestock and Animal Health Services, Indonesian Mininistry of Agriculture sequences (2015-2016) submitted by DIC Wates of DGLAHS-MoA to GenBank and downloaded to GISAID
No.	ID	Isolate name	Submitting lab	Authors
10	EPI_ISL_266803	A/duck/Sukoharjo/04160290/2016	Disease Investigation Centre Wates, Directorate General of Livestock and Animal Health Services, Ministry of Agriculture Indonesia	Wibawa,H.; Poermadjaja,B.; Mulyawan,H.; Dharmawan,R.; Mahawan,T.; Hutagaol,N.M.; Miswati,Y.; Srihanto,E.A.; Hartawan,D.H.W.; Hendrawati,F.; Riyadi,A.; Deswarni; Tri Harsono,A.; Hartaningsih,N.; Azhar,M.; Stegemen,A.; Mc Grane,J.; Rasa,F.S.T.
11	EPI_ISL_266804	A/chicken/Sleman/04160326/2016	Disease Investigation Centre Wates, Directorate General of Livestock and Animal Health Services, Ministry of Agriculture Indonesia	Wibawa,H.; Poermadjaja,B.; Mulyawan,H.; Dharmawan,R.; Mahawan,T.; Hutagaol,N.M.; Miswati,Y.; Srihanto,E.A.; Hartawan,D.H.W.; Hendrawati,F.; Riyadi,A.; Deswarni; Tri Harsono,A.; Hartaningsih,N.; Azhar,M.; Stegemen,A.; Mc Grane,J.; Rasa,F.S.T.
12	EPI_ISL_266805	A/chicken/Banyuwangi/04160330/2016	Disease Investigation Centre Wates, Directorate General of Livestock and Animal Health Services, Ministry of Agriculture Indonesia	Wibawa,H.; Poermadjaja,B.; Mulyawan,H.; Dharmawan,R.; Mahawan,T.; Hutagaol,N.M.; Miswati,Y.; Srihanto,E.A.; Hartawan,D.H.W.; Hendrawati,F.; Riyadi,A.; Deswarni; Tri Harsono,A.; Hartaningsih,N.; Azhar,M.; Stegemen,A.; Mc Grane,J.; Rasa,F.S.T.
13	EPI_ISL_266806	A/duck/Klaten/04160386/2016	Disease Investigation Centre Wates, Directorate General of Livestock and Animal Health Services, Ministry of Agriculture Indonesia	Wibawa,H.; Poermadjaja,B.; Mulyawan,H.; Dharmawan,R.; Mahawan,T.; Hutagaol,N.M.; Miswati,Y.; Srihanto,E.A.; Hartawan,D.H.W.; Hendrawati,F.; Riyadi,A.; Deswarni; Tri Harsono,A.; Hartaningsih,N.; Azhar,M.; Stegemen,A.; Mc Grane,J.; Rasa,F.S.T.
14	EPI_ISL_266789	A/duck/Lumajang/04160417/2016	Disease Investigation Centre Wates, Directorate General of Livestock and Animal Health Services, Ministry of Agriculture Indonesia	Wibawa,H.; Poermadjaja,B.; Mulyawan,H.; Dharmawan,R.; Mahawan,T.; Hutagaol,N.M.; Miswati,Y.; Srihanto,E.A.; Hartawan,D.H.W.; Hendrawati,F.; Riyadi,A.; Deswarni; Tri Harsono,A.; Hartaningsih,N.; Azhar,M.; Stegemen,A.; Mc Grane,J.; Rasa,F.S.T.
15	EPI_ISL_266797	A/muscovy_duck/Pekalongan/04160460/2016	Disease Investigation Centre Wates, Directorate General of Livestock and Animal Health Services, Ministry of Agriculture Indonesia	Wibawa,H.; Poermadjaja,B.; Mulyawan,H.; Dharmawan,R.; Mahawan,T.; Hutagaol,N.M.; Miswati,Y.; Srihanto,E.A.; Hartawan,D.H.W.; Hendrawati,F.; Riyadi,A.; Deswarni; Tri Harsono,A.; Hartaningsih,N.; Azhar,M.; Stegemen,A.; Mc Grane,J.; Rasa,F.S.T.
16	EPI_ISL_266790	A/duck/Lamongan/04160434/2016	Disease Investigation Centre Wates, Directorate General of Livestock and Animal Health Services, Ministry of Agriculture Indonesia	Wibawa,H.; Poermadjaja,B.; Mulyawan,H.; Dharmawan,R.; Mahawan,T.; Hutagaol,N.M.; Miswati,Y.; Srihanto,E.A.; Hartawan,D.H.W.; Hendrawati,F.; Riyadi,A.; Deswarni; Tri Harsono,A.; Hartaningsih,N.; Azhar,M.; Stegemen,A.; Mc Grane,J.; Rasa,F.S.T.
17	EPI_ISL_266791	A/chicken/Kediri/04160512/2016	Disease Investigation Centre Wates, Directorate General of Livestock and Animal Health Services, Ministry of Agriculture Indonesia	Wibawa,H.; Poermadjaja,B.; Mulyawan,H.; Dharmawan,R.; Mahawan,T.; Hutagaol,N.M.; Miswati,Y.; Srihanto,E.A.; Hartawan,D.H.W.; Hendrawati,F.; Riyadi,A.; Deswarni; Tri Harsono,A.; Hartaningsih,N.; Azhar,M.; Stegemen,A.; Mc Grane,J.; Rasa,F.S.T.
18	EPI_ISL_266792	A/chicken/Pati/04160433/2016	Disease Investigation Centre Wates, Directorate General of Livestock and Animal Health Services, Ministry of Agriculture Indonesia	Wibawa,H.; Poermadjaja,B.; Mulyawan,H.; Dharmawan,R.; Mahawan,T.; Hutagaol,N.M.; Miswati,Y.; Srihanto,E.A.; Hartawan,D.H.W.; Hendrawati,F.; Riyadi,A.; Deswarni; Tri Harsono,A.; Hartaningsih,N.; Azhar,M.; Stegemen,A.; Mc Grane,J.; Rasa,F.S.T.
19	EPI_ISL_266793	A/chicken/Lamongan/04160418/2016	Disease Investigation Centre Wates, Directorate General of Livestock and Animal Health Services, Ministry of Agriculture Indonesia	Wibawa,H.; Poermadjaja,B.; Mulyawan,H.; Dharmawan,R.; Mahawan,T.; Hutagaol,N.M.; Miswati,Y.; Srihanto,E.A.; Hartawan,D.H.W.; Hendrawati,F.; Riyadi,A.; Deswarni; Tri Harsono,A.; Hartaningsih,N.; Azhar,M.; Stegemen,A.; Mc Grane,J.; Rasa,F.S.T.
Information of additional Directorate General of Livestock and Animal Health Services, Indonesian Mininistry of Agriculture sequences (2015-2016) submitted by DIC Wates of DGLAHS-MoA to GenBank and downloaded to GISAID
No.	ID	Isolate name	Submitting lab	Authors
20	EPI_ISL_266794	A/chicken/Sukoharjo/04160454/2016	Disease Investigation Centre Wates, Directorate General of Livestock and Animal Health Services, Ministry of Agriculture Indonesia	Wibawa,H.; Poermadjaja,B.; Mulyawan,H.; Dharmawan,R.; Mahawan,T.; Hutagaol,N.M.; Miswati,Y.; Srihanto,E.A.; Hartawan,D.H.W.; Hendrawati,F.; Riyadi,A.; Deswarni; Tri Harsono,A.; Hartaningsih,N.; Azhar,M.; Stegemen,A.; Mc Grane,J.; Rasa,F.S.T.
21	EPI_ISL_266795	A/duck/Sidrap/07160336-3/2016	Disease Investigation Centre Wates, Directorate General of Livestock and Animal Health Services, Ministry of Agriculture Indonesia	Wibawa,H.; Poermadjaja,B.; Mulyawan,H.; Dharmawan,R.; Mahawan,T.; Hutagaol,N.M.; Miswati,Y.; Srihanto,E.A.; Hartawan,D.H.W.; Hendrawati,F.; Riyadi,A.; Deswarni; Tri Harsono,A.; Hartaningsih,N.; Azhar,M.; Stegemen,A.; Mc Grane,J.; Rasa,F.S.T.
22	EPI_ISL_266796	A/chicken/Denpasar/06160095/2016	Disease Investigation Centre Wates, Directorate General of Livestock and Animal Health Services, Ministry of Agriculture Indonesia	Wibawa,H.; Poermadjaja,B.; Mulyawan,H.; Dharmawan,R.; Mahawan,T.; Hutagaol,N.M.; Miswati,Y.; Srihanto,E.A.; Hartawan,D.H.W.; Hendrawati,F.; Riyadi,A.; Deswarni; Tri Harsono,A.; Hartaningsih,N.; Azhar,M.; Stegemen,A.; Mc Grane,J.; Rasa,F.S.T.
23	EPI_ISL_266798	A/quail/Deliserdang/01160025/2016	Disease Investigation Centre Wates, Directorate General of Livestock and Animal Health Services, Ministry of Agriculture Indonesia	Wibawa,H.; Poermadjaja,B.; Mulyawan,H.; Dharmawan,R.; Mahawan,T.; Hutagaol,N.M.; Miswati,Y.; Srihanto,E.A.; Hartawan,D.H.W.; Hendrawati,F.; Riyadi,A.; Deswarni; Tri Harsono,A.; Hartaningsih,N.; Azhar,M.; Stegemen,A.; Mc Grane,J.; Rasa,F.S.T.

## Sheet: Appendix Table 3
Article DOI: https://doi.org/10.3201/eid2503.180167
Appendix 2 Table 3. Positive cases of highly pathogenic avian influenza A in Indonesia by complete genome sequencing
No.	District	No. positive cases by location	No. reassortment by location
1	Indramayu	18	7
2	Purwakarta	3	2
3	Subang	15	2
4	Sukabumi	2	0
5	Tasikmalaya	1	0
No.	Year	Month	No. positive cases by time	No. reassortment by time
1	2015	Dec	3	2
2	2016	Jan	9	0
3		Feb	16	7
4		Mar	4	0
5		Apr	2	0
6		May	2	2
7		June	2	0
8		Jul	0	0
9		Aug	0	0
10		Sept	0	0
11		Oct	1	0
	Appendix Table 3. Positive cases of HPAI A by complete genome sequencing
No.	District	No. positive cases by species	No. reassortment by species
1	Backyard chickens	25	7
2	Ducks	9	2
3	Quail	5	2
No.	Poultry sectors	No. positive cases by poultry sectors	No. reassortment by poultry sectors
1	Sector 3	12	4
2	Sector 4	27	7
No.	Farm size	No. positive cases by farm size	No. reassortment by farm size
1	1-100	21	6
2	101-1000	18	5

## Sheet: Appendix Table 4
Article DOI: https://doi.org/10.3201/eid2503.180167
Appendix 2 Table 4. Amino acid differences of highly pathogenic avian influenza A samples, based on 27 amino acid residues (Peeters et al. 2017)
Name	Amino Acids psotion
	53	72	97	115	124	129	133	136	138	140	141	144	151	154	162	163	165	183	184	185	188	189	190	194	212	226	236
EPI_ISL_67389_A/Ch/Legok/2003	R	N	D	Q	D	S	S	P	Q	K	S	F	I	N	R	S	N	D	A	A	T	R	L	P	K	M	N
EPI224605_A/Ch/West Java/PWT-WIJ/2006	R	K	D	R	D	L	S	P	L	S	P	F	I	N	K	S	K	N	V	E	T	R	L	P	K	M	N
EPI_ISL_266808_A/Dk/Sukoharjo/BBVW-1428-9/2012_HA=2.3.2.1c_-	K	N	D	Q	D	L	A	S	Q	N	P	F	I	D	K	G	N	D	E	A	T	R	L	P	K	I	N
EPI_ISL_270328_A/Mus_Dk/Indramayu/C5t/2016_HA_2016-02-28=2.3.2.1c_-A	K	N	D	Q	D	L	A	S	Q	N	S	F	I	N	K	S	N	D	E	A	T	R	L	P	K	I	N
EPI_ISL_270290_A/Ch/Sukabumi/C_S4/2016_HA_2016-02-03=2.3.2.1c_-A	K	N	D	Q	D	L	A	S	Q	N	S	F	I	N	K	S	N	D	E	A	T	R	L	P	K	I	N
EPI_ISL_270291_A/Ch/Sukabumi/C_S5/2016_HA_2016-02-03=2.3.2.1c_-A	K	N	D	Q	D	L	A	S	Q	N	S	F	I	D	K	S	N	D	E	A	T	R	L	P	K	I	N
EPI_ISL_270292_A/Ch/Subang/S3/2016_HA_2016-01-25=2.3.2.1c_-A	K	N	D	Q	D	L	A	S	Q	N	S	F	I	N	K	S	N	D	E	A	T	R	L	P	K	I	N
EPI_ISL_270293_A/Ch/Subang/S4/2016_HA_2016-01-22=2.3.2.1c_-A	K	N	D	Q	D	L	A	S	Q	N	S	F	I	N	K	S	N	D	E	A	T	R	L	P	K	I	N
EPI_ISL_270295_A/Ch/Subang/S7/2016_HA_2016-01-25=2.3.2.1c_-A	K	N	D	Q	D	L	A	S	Q	N	S	F	I	N	K	S	N	D	E	A	T	R	L	P	K	I	N
EPI_ISL_270296_A/Ch/Subang/S8/2015_HA_2015-12-31=2.3.2.1c_-A	K	N	D	Q	D	L	A	S	Q	N	S	F	I	N	K	S	N	D	E	A	T	R	L	P	K	I	N
EPI_ISL_270299_A/Ch/Subang/S11/2016_HA_2016-01-23=2.3.2.1c_-A	K	N	D	Q	D	L	A	S	Q	N	S	F	I	N	K	S	N	D	E	A	T	R	L	P	K	I	N
EPI_ISL_270300_A/Ch/Subang/S12/2016_HA_2016-01-27=2.3.2.1c_-B	K	N	D	Q	D	L	A	S	Q	N	S	F	I	S	K	S	N	D	E	A	T	R	L	P	K	I	N
EPI_ISL_270301_A/Ch/Subang/S14/2016_HA_2016-01-28=2.3.2.1c_-A	K	N	D	Q	D	L	A	S	Q	N	S	F	I	N	K	S	N	D	E	A	T	R	L	P	K	I	N
EPI_ISL_270302_A/Ch/Subang/S15/2016_HA_2016-01-29=2.3.2.1c_-A	K	N	D	Q	D	L	A	S	Q	N	S	F	I	N	K	S	N	D	E	A	T	R	L	P	K	I	N
EPI_ISL_270303_A/Ch/Subang/S18/2016_HA_2016-01-31=2.3.2.1c_-A	K	N	D	Q	D	L	A	S	Q	N	S	F	I	N	K	S	N	D	E	A	T	R	L	P	K	I	N
EPI_ISL_270304_A/Ch/Subang/S19/2016_HA_2016-02-01=2.3.2.1c_-A	K	N	D	Q	D	L	A	S	Q	N	S	F	I	N	K	S	N	D	E	A	T	R	L	P	K	I	N
EPI_ISL_270329_A/Mus_Dk/Indramayu/S20/2016_HA_2016-02-06=2.3.2.1c_-A	K	N	D	Q	D	L	A	S	Q	N	S	F	I	N	K	S	N	D	E	A	T	R	L	P	K	I	N
EPI_ISL_270305_A/Ch/Indramayu/S21/2016_HA_2016-02-08=2.3.2.1c_-A	K	N	D	Q	D	L	A	S	Q	N	S	F	I	N	K	S	N	D	E	A	T	R	L	P	K	I	N
EPI_ISL_270306_A/Dk/Indramayu/S22/2016_HA_2016-02-09=2.3.2.1c_-A	K	N	D	Q	D	L	A	S	Q	N	S	F	I	N	K	S	N	D	E	A	T	R	L	P	K	I	N
EPI_ISL_270308_A/Ch/Indramayu/S24/2016_HA_2016-02-11=2.3.2.1c_-A	K	N	D	Q	D	L	A	S	Q	N	S	F	I	N	K	S	N	D	E	A	T	R	L	P	K	I	N
EPI_ISL_270309_A/Ch/Indramayu/S25/2016_HA_2016-02-15=2.3.2.1c_-A	K	N	D	Q	D	L	A	S	Q	N	S	F	I	N	K	S	N	D	E	A	T	R	L	P	K	I	N
EPI_ISL_270310_A/Ch/Indramayu/S27/2016_HA_2016-02-20=2.3.2.1c_-A	K	N	D	Q	D	L	A	S	Q	N	S	F	I	N	K	S	N	D	E	A	T	R	L	P	K	I	N
EPI_ISL_270330_A/Qu/Indramayu/S28/2016_HA_2016-02-22=2.3.2.1c_-A	K	N	D	Q	D	L	A	S	Q	N	S	F	I	N	K	S	N	D	E	A	T	R	L	P	R	I	N
EPI_ISL_270312_A/Ch/Indramayu/S30/2016_HA_2016-02-25=2.3.2.1c_-A	K	N	D	Q	D	L	A	S	Q	N	S	F	I	N	K	S	N	D	E	A	T	R	L	P	K	I	N
EPI_ISL_270331_A/Mus_Dk/Indramayu/S31/2016_HA_2016-02-25=2.3.2.1c_-A	K	N	D	Q	D	L	A	S	Q	N	S	F	I	N	K	S	N	D	E	A	T	R	L	P	K	I	N
EPI_ISL_270313_A/Ch/Purwakarta/S34/2016_HA_2016-02-22=2.3.2.1c_-A	K	N	D	Q	D	L	A	S	Q	N	S	F	I	N	K	S	N	D	E	A	T	R	L	P	K	I	N
EPI_ISL_270332_A/Qu/Purwakarta/S35/2016_HA_2016-02-24=2.3.2.1c_-A	K	N	D	Q	D	L	A	S	Q	N	S	F	I	N	K	S	N	D	E	A	T	R	L	P	K	I	N
EPI_ISL_270333_A/Ch/Indramayu/S36/2016_HA_2016-03-01=2.3.2.1c_-A	K	N	D	Q	D	L	A	S	Q	N	S	F	I	N	K	S	N	D	E	A	T	R	L	P	K	I	N
EPI_ISL_270314_A/Dk/Indramayu/S38/2016_HA_2016-03-13=2.3.2.1c_-A	K	N	D	Q	D	L	A	S	Q	N	S	F	I	N	K	N	N	D	E	A	T	R	L	P	K	I	N
EPI_ISL_270334_A/Ch/Indramayu/S39/2016_HA_2016-03-16=2.3.2.1c_-A	K	N	D	Q	D	L	A	S	Q	N	S	F	I	N	K	S	N	D	E	A	T	R	L	P	K	I	N
EPI_ISL_270320_A/Ch/Indramayu/S46/2016_HA_2016-03-18=2.3.2.1c_-A	K	N	D	Q	D	L	A	S	Q	N	S	F	I	N	K	S	N	D	E	A	T	R	L	P	K	I	N
EPI_ISL_270322_A/Ch/Indramayu/S50/2016_HA_2016-04-05=2.3.2.1c_-A	K	N	D	Q	D	L	A	S	Q	N	S	F	I	N	K	S	N	D	E	A	T	R	L	P	K	I	N
EPI_ISL_270337_A/Qu/Purwakarta/S52/2016_HA_2016-04-29=2.3.2.1c_-A	K	N	D	Q	D	L	A	S	Q	N	S	F	I	N	K	S	N	D	E	A	T	R	L	P	K	I	N
EPI_ISL_270342_A/Qu/Subang/S62/2016_HA_2016-10-03=2.3.2.1c_-A	K	N	D	Q	D	L	A	S	Q	N	S	F	I	N	K	S	N	D	E	A	T	R	L	P	K	I	N
EPI_ISL_266799_A/eagle/Jakarta_Timur/20616-206-III/2016_HA=2.3.2.1c_-A	K	N	D	Q	D	L	A	S	Q	N	S	F	I	N	K	S	N	D	E	A	T	K	L	P	K	I	N
EPI_ISL_266800_A/Ch/Majalengka/08160070-001/2016_HA=2.3.2.1c_-A	K	N	D	Q	D	L	A	S	Q	N	S	F	I	N	K	S	N	D	E	A	T	R	L	P	K	I	N
EPI_ISL_266801_A/Ch/Kuningan/08160178-003/2016_HA=2.3.2.1c_-A	K	N	D	Q	D	L	A	S	Q	N	S	F	I	N	K	S	N	D	E	A	T	K	L	P	K	I	N
EPI_ISL_266802_A/Ch/Subang/08160018-002/2016_HA=2.3.2.1c_-A	K	N	D	Q	D	L	A	S	Q	N	S	F	I	N	K	S	N	D	E	A	T	R	L	P	K	I	N
EPI_ISL_266797_A/muscovy_Dk/Pekalongan/04160460/2016_HA=2.3.2.1c_-A	K	N	D	Q	D	L	A	S	Q	N	S	F	I	N	K	S	N	D	E	A	T	K	L	P	K	I	N
EPI_ISL_270294_A/Dk/Subang/S6/2016_HA_2016-01-13=2.3.2.1c_-B	K	N	D	Q	D	L	A	S	Q	N	S	F	I	S	K	S	N	D	E	A	T	R	L	P	K	I	N
EPI_ISL_270297_A/Ch/Subang/S9/2016_HA_2015-12-09=2.3.2.1c_-B	K	N	D	Q	D	L	A	S	Q	N	S	F	I	S	K	S	N	D	E	A	T	R	L	P	K	I	N
EPI_ISL_270298_A/Dk/Subang/S10/2015_HA_2015-12-09=2.3.2.1c_-B	K	N	D	Q	D	L	A	S	Q	N	S	F	I	N	K	S	N	D	E	A	I	R	L	P	K	I	N
EPI_ISL_270311_A/Dk/Indramayu/S29/2016_HA_2016-02-25=2.3.2.1c_-B	K	N	D	Q	D	L	A	S	Q	N	S	F	I	N	K	S	N	D	E	A	I	R	L	P	K	I	N
EPI_ISL_270338_A/Qu/Indramayu/S53/2016_HA_2016-05-03=2.3.2.1c_-B	K	N	D	Q	D	L	A	S	Q	N	S	F	I	N	K	S	N	D	E	A	I	R	L	P	K	I	N
EPI_ISL_270324_A/Ch/Indramayu/S54/2016_HA_2016-05-03=2.3.2.1c_-B	K	N	D	Q	D	L	A	S	Q	N	S	F	I	N	K	S	N	D	E	A	I	R	L	P	K	I	N
EPI_ISL_270326_A/Dk/Subang/S57/2016_HA_2016-06-14=2.3.2.1c_-B	K	N	D	Q	D	L	A	S	Q	N	S	F	I	S	K	S	N	D	E	A	T	K	L	P	K	I	N
EPI_ISL_270339_A/Ch/Tasikmalaya/S58/2016_HA_2016-06-27=2.3.2.1c_-B	K	N	D	H	D	L	A	S	Q	N	S	F	I	N	K	S	N	D	E	A	I	R	L	P	K	I	N
EPI_ISL_266809_A/Ch/Semarang/04141225-07/2014_HA=2.3.2.1c_-B	K	N	D	Q	D	L	A	S	Q	N	S	F	I	N	K	S	N	D	E	A	T	K	L	P	K	I	N
Name	53	72	97	115	124	129	133	136	138	140	141	144	151	154	162	163	165	183	184	185	188	189	190	194	212	226	236
EPI_ISL_266810_A/Ch/Sleman/04141596/2014_HA=2.3.2.1c_-B	K	N	D	Q	D	L	A	S	Q	N	S	F	I	N	K	S	N	D	E	A	T	K	L	P	K	I	N
EPI_ISL_266811_A/Ch/Lampung_Utara/03160217/2016_HA=2.3.2.1c_-B	K	N	D	Q	D	L	A	S	Q	N	S	F	I	D	K	S	N	D	E	A	T	K	L	P	K	I	N
EPI_ISL_266812_A/Ch/Lampung_Utara/03160218/2016_HA=2.3.2.1c_-B	K	N	D	Q	D	L	A	S	Q	N	S	F	I	D	K	G	N	D	E	A	T	R	L	P	K	I	N
EPI_ISL_266807_A/quail/Sukoharjo/04152003/2015_HA=2.3.2.1c_-B	K	N	N	Q	D	L	A	S	Q	N	S	F	I	N	K	S	N	D	E	A	I	R	L	P	K	I	N
EPI_ISL_266803_A/Dk/Sukoharjo/04160290/2016_HA=2.3.2.1c_-B	K	N	D	Q	D	L	A	S	Q	N	S	F	I	N	K	S	N	D	E	A	T	R	L	P	K	I	N
EPI_ISL_266804_A/Ch/Sleman/04160326/2016_HA=2.3.2.1c_-B	K	N	N	Q	D	L	A	S	Q	N	S	F	I	N	K	S	N	D	E	A	I	R	L	P	K	I	N
EPI_ISL_266805_A/Ch/Banyuwangi/04160330/2016_HA=2.3.2.1c_-B	K	N	D	Q	D	L	A	S	Q	N	S	F	I	S	K	S	N	D	E	G	T	R	L	P	K	I	N
EPI_ISL_266806_A/Dk/Klaten/04160386/2016_HA=2.3.2.1c_-B	K	N	D	Q	D	L	A	S	Q	N	S	F	I	N	K	S	N	D	G	A	I	K	L	P	R	I	N
EPI_ISL_266789_A/Dk/Lumajang/04160417/2016_HA=2.3.2.1c_-B	K	N	D	Q	D	L	A	S	Q	N	S	F	I	S	K	S	N	D	E	A	T	R	L	P	K	I	N
EPI_ISL_266790_A/Dk/Lamongan/04160434/2016_HA=2.3.2.1c_-B	K	N	D	Q	D	L	A	S	Q	N	S	F	I	S	K	S	N	D	E	A	T	R	L	P	K	I	N
EPI_ISL_266791_A/Ch/Kediri/04160512/2016_HA=2.3.2.1c_-B	K	N	D	Q	D	L	A	S	Q	N	S	F	I	N	K	S	N	D	E	A	T	R	L	P	K	I	N
EPI_ISL_266792_A/Ch/Pati/04160433/2016_HA=2.3.2.1c_-B	K	N	N	Q	D	L	A	S	Q	N	S	F	I	N	K	S	N	D	E	A	I	R	L	P	K	I	N
EPI_ISL_266793_A/Ch/Lamongan/04160418/2016_HA=2.3.2.1c_-B	K	D	D	Q	D	L	A	S	Q	N	S	F	I	D	K	S	N	D	E	A	T	K	L	P	K	I	N
EPI_ISL_266794_A/Ch/Sukoharjo/04160454/2016_HA=2.3.2.1c_-B	K	N	N	Q	D	L	A	S	Q	N	S	F	I	N	K	S	N	D	E	A	I	R	L	P	K	I	N
EPI_ISL_266795_A/Dk/Sidrap/07160336-3/2016_HA=2.3.2.1c_-B	K	N	D	Q	D	L	A	L	Q	N	S	F	I	N	R	S	N	D	E	A	T	K	L	P	K	I	N
EPI_ISL_266796_A/Ch/Denpasar/06160095/2016_HA=2.3.2.1c_-B	K	N	D	Q	D	L	A	S	Q	N	S	F	I	N	K	S	N	D	E	A	T	R	L	P	K	I	N
EPI_ISL_266808_A/Dk/Sukoharjo/BBVW-1428-9/2012_HA=2.3.2.1c_-	K	N	D	Q	D	L	A	S	Q	N	P	F	I	D	K	G	N	D	E	A	T	R	L	P	K	I	N
EPI_ISL_266798_A/quail/Deliserdang/01160025/2016_HA=2.1.3.2a	K	N	D	Q	D	S	S	P	L	S	P	F	I	N	K	T	N	N	E	A	I	M	L	P	K	M	N
EPI_ISL_154971_A/Japanese_white-eye/Taoyuan/Q454/2012_HA=2.3.2.1c_-B	K	N	D	Q	D	L	A	S	Q	N	P	F	I	D	K	G	N	D	E	A	T	R	L	P	K	I	N
EPI_ISL_162442_A/hill_myna/Heilongjiang/0704/2012_HA=2.3.2.1c_-B	K	N	D	Q	D	L	A	S	Q	N	P	F	I	D	K	G	N	D	E	A	T	R	L	P	K	I	N
A/Indonesia/NIHRD17109/2017_EPI_ISL_281682_(H5N1)_HA_2017-09-08_*=2.3.2.1c_-B	K	N	D	Q	D	L	A	S	Q	N	S	F	I	N	K	S	N	D	E	A	I	K	L	P	K	I	N
EPI_ISL_157906_A/Dk/Bangladesh/17753/2012_HA=2.3.2.1a	K	N	D	R	D	L	A	P	Q	N	S	F	I	D	K	S	N	D	E	A	T	R	L	P	K	I	N
EPI_ISL_170535_A/Dk/Vietnam/NCVD-KA30/2012_HA=2.3.2.1a	K	N	D	Q	D	L	A	P	Q	N	S	F	I	D	K	G	N	D	E	A	I	K	L	P	K	I	N
EPI_ISL_190614_A/Ch/WestJava/TASIKO_B/2006_HA=2.1.3.2a	R	N	D	Q	D	S	S	P	L	S	P	F	I	N	K	S	N	D	A	A	T	R	L	P	K	M	N
EPI_ISL_150577|A/Indonesia/NIHRD11046/2011_HA_2011-02-03=2.1.3.2a	K	N	D	Q	D	S	S	P	L	S	P	F	I	N	K	T	N	T	E	A	T	M	L	P	K	M	N
EPI_ISL_6493_A/Indonesia/CDC887/2006_HA=2.1.3.2a	R	N	D	Q	D	S	S	P	L	S	P	F	I	N	K	S	N	N	E	A	T	R	L	P	K	M	N
EPI_ISL_30640_A/Ch/Bali/UT2091/2005_HA=2.1.3.2a	R	N	D	Q	D	S	S	P	L	S	P	F	I	N	K	S	N	D	A	A	T	R	L	P	K	M	N
A/Indonesia/5/2005(H5N1)	R	N	D	Q	D	S	S	P	L	S	P	F	I	N	K	S	N	D	A	A	T	R	L	P	K	M	N
A/Vietnam/1204/2004(H5N1)	R	N	D	Q	S	L	S	P	Q	K	S	F	I	N	R	S	N	D	A	A	T	K	L	P	R	M	N
# glycosylation at position 165 : NNT

## Sheet: Appendix Table 5
Article DOI: https://doi.org/10.3201/eid2503.180167
Appendix 2 Table 5. Antigenic distances of highly pathogenic avian influenza A samples from Indonesia based on 27 amino acid residues
	H5N1 viruses	Antigenic distance (Peeters, B., et al. 2017)
		y = 0.0506x + 2.0904; R² = 0.7195
		Average	ƥ-value (A versus B)
	Legok vs 2.3.2.1c (A)	3.63 ± 0.07	0.0000000661***
	Legok vs 2.3.2.1c (B)	3.84 ± 0.15
	Legok vs2.1.3.2a	3.58 ± 0.23
	PWT-WIJ vs 2.3.2.1c (A)	4.55 ± 0.07	0.0000000344****
	PWT-WIJ vs 2.3.2.1c (B)	4.77 ± 0.13
	PWT-WIJ vs2.1.3.2a	3.55 ± 0.88
	Sukoharjo vs 2.3.2.1c (A)	2.66 ± 0.07	0.0108*
	Sukoharjo vs 2.3.2.1c (B)	2.83 ± 0.48
	Sukoharjo vs2.1.3.2a	2.95 ± 0.6
	* significance = (ƥ-value < 0.05)
